# Supplementary material for: Determinants of age-related decline in walking speed in older women
Source: PeerJ. 2023 Mar 7;11:e14728. doi: 10.7717/peerj.14728 (PMC10007973; doi:10.7717/peerj.14728)
Supplement: Supplemental Information 1 — All parameters studied. These data were used for statistical analysis to compare the age groups and create the regression model. [file peerj-11-14728-s001.zip]

Archive with 2 entries (2 files):
- irl-wr-velocity_CART (1).xlsx
- __MACOSX/._irl-wr-velocity_CART (1).xlsx
